# Supplementary material for: Understanding the Role of Loneliness in the Relationships Between Post-Traumatic Stress Symptoms and Both Anxiety and Depressive Symptoms Among University Students: A Mediation Analysis
Source: Brain Sci. 2025 Jul 24;15(8):787. doi: 10.3390/brainsci15080787 (PMC12384088; doi:10.3390/brainsci15080787)
Supplement: Supplementary file 1 [file brainsci-15-00787-s001.zip]

Archive with 1 entries (1 files):
- brainsci-3714007-supplementary.pdf
